# Supplementary material for: Bidirectional Mendelian Randomization and Multi-Omics Uncover Causal Serum Metabolites and Neuro-Related Mechanistic Pathways in Acute Myeloid Leukemia
Source: Int J Mol Sci. 2025 Nov 22;26(23):11307. doi: 10.3390/ijms262311307 (PMC12692008; doi:10.3390/ijms262311307)
Supplement: Supplementary file 1 [file ijms-26-11307-s001.zip]

Archive with 6 entries (6 files):
- Figure S1. Scatter plots of the genetic association of remaining 21 metabolites on the risk of AML..pdf
- Figure S2. Funnel plots for 23 potential metabolites on AML..pdf
- Figure S3. Leave-one-out plots for the 23 potential metabolites on AML..pdf
- Table S1.pdf
- Table S2.pdf
- Table S3.pdf
